# Supplementary material for: Efficacy and safety of glycyrrhizic acid preparation treating comorbid liver injury in COVID-19: A systematic review
Source: Front Pharmacol. 2022 Nov 3;13:1003697. doi: 10.3389/fphar.2022.1003697 (PMC9669476; doi:10.3389/fphar.2022.1003697)
Supplement: Supplementary file 1 [file Table2.XLSX]

## Sheet: overview
Study	Type of study	Sample size	Type of disease	Gender (male/female）		Age (mean±SD or median (IQR))		Intervention		Time point of observation	Outcomes
				Experimental group	Control group	Experimental group	Control group	Experimental group	Control group
Waimin Zhou 2020	randomized controlled trial	104	COVID-19	32/20	28/24	52.47±10.99	51.11±9.87	control group interventions plus diammonium glycyrrhizinate enteric-coated capsules (150mg, t.i.d.)	lopinavir or ritonavir, 500mg, b.i.d. plus support therapy	2 weeks	①clinical efficacy ②CRP ③IL-4 ④TNF-α ⑤CD molecule ⑥adverse reactions
Xinlin Sun 2020	randomized controlled trial	66	COVID-19	19/15	25/7	50.59±14.77	48.31±14.78	diammonium glycyrrhizinate enteric-coated capsules (150mg, t.i.d. po), conventional treatment, symptomatic treatment	conventional treatment (lopinavir/ritonavir, 400mg/100mg, b.i.d. po), interferon (5 million U, nebulized, b.i.d.), symptomatic treatment (anti-cough, antipyretic, etc.)	Before treatment, 1 week of treatment, and 2 weeks of treatment	①liver function indicators (ALT, AST, ALP, GGT) ②clinical manifestations
Lu Li 2020	cohort study	45	COVID-19 with comorbid liver injury	12/12	9/12	57.13±19.38	61.43±11.98	diammonium glycyrrhizinate enteric-coated capsules (150 mg, t.i.d.), plus TCM decoction/Lianhua Qingwen Granules and conventional treatment	hepatoprotective drugs such as silybin meglumine tablets or bicyclol, plus TCM decoction/Lianhua Qingwen Granules and conventional treatment	3, 7, 10d	①AST ②ALT ③TBIL ④CRP ⑥ALP ⑦WBC ⑧NEUT ⑨LYM ⑩INR
Liao 2020	cohort study	134	COVID-19 with comorbid liver injury	59	75	N/A	N/A	diammonium glycyrrhizinate 50mg t.i.d.	N/A	0-35d	①ALT ②AST
RM Tan 2022	cohort study	161	COVID-19	46	115	64 (54,69)	62 (54,69)	control group interventions plus diammonium glycyrrhizinate (150mg t.i.d. po) and VC (500 mg t.i.d. po)	arbidol plus standard therapy	observe three times or four times with an interval of approximately one week.)	①death or mechanical ventilation rate ②complication rate (including acute liver injury rate)
Tao Wang 2020	cohort study	30	COVID-19	7/11	5/7	43.8±13.1	42.1±15.3	magnesium isoglycyrrhizinate injection (100mg/d, drip) for 7 days, then changed to diammonium glycyrrhizinate enteric-coated capsules (150mg, t.i.d. po, continuous use for 7 days), plus control group interventions	conventional antiviral treatment: oral kaletra, oseltamivir, arbidol tablets, intravenous infusion of ribavirin, interferon aerosol therapy	18-20d after admission	①liver function indicators (ALT, AST, TBIL, ALP) ②Inflammatory indicators (CRP, PCT, WBC, LYM) ③time to symptom disappearance ④length of hospital stay
Fei Liu 2021	case series	8	COVID-19 with comorbid liver injury	N/A		N/A		conventional treatment plus magnesium isoglycyrrhizinate injection 150mg, q.d.		5-14d	①AST ②ALT ③TBIL ④GGT
Jiaxi Xi 2020	case series	46	COVID-19	15/31		46.6±14.48		arbidol (for adult, 200 mg, t.i.d., within 10d) combined with diammonium glycyrrhizinate enteric-coated capsules (150mg, t.i.d.)		5-29d	①clinical efficacy ②adverse reactions ③CRP ④WBC ⑤NEUT, N% ⑥CRP ⑦PCT ⑧IL-6 ⑨lymphocyte count ⑩Safety evaluation: ALT, AST, albumin, CREA
Ronghui He 2022	case report	2	COVID-19	0/2		45.5		Nebulized with interferon, antiviral, diammonium glycyrrhizinate enteric-coated capsules (150mg t.i.d. po), plus conventional treatment		1-24d	①Blood indicators ②inflammatory indicators ③blood gas analysis ④chest imaging ⑤viral nucleic acid detection
Jiqing Liu 2020	case report	2	COVID-19 with comorbid liver injury	2/0		44		Magnesium isoglycyrrhizinate injection 150mg and 5% glucose injection (250ml, q.d.)		10d	①AST ②ALT ③TBIL ④CK ⑤CK-MB
ChiCTR2000030490	registered trail（case series）	100	COVID-19	N/A		N/A		diammonium glycyrrhizinate enteric-coated capsules combined with hydrogen-rich water		N/A	①recovery rate
IRCT20160131026298N5	registered trail（randomized controlled trial）	80	COVID-19	40	40	N/A	N/A	SINA anti-flu syrup (every 6 hours, 10 cc) and glycyrrhizin drop (glycyrrhizin) plus routine treatment	placebo plus routine treatment	N/A	①Measurement of cough severity ②severity of shortness of breath ③lung radiologic changes
ChiCTR2000029768	registered trail（randomized controlled trial）	60	COVID-19	30	30	N/A	N/A	control group interventions plus diammonium glycyrrhizinate enteric-coated capsules (150mg, t.i.d. po) and VC (0.5g, q.d. po)	standard antiviral therapy	N/A	①time to clinical recovery ②time to clinical recovery ③time to temperature recovery ④time to improvement of virus infection symptoms ⑤length of hospitalization /healed and discharged ⑥time to conversion of 2019-nCoV RNA result from RI sample ⑦rate of preventing mild to moderate patients from shifting to severe patients
Abbreviations: ALT, alanine aminotransaminase; AST, aspartate aminotransferase; TBIL, total bilirubin; GGT, γ-glutamyl transpeptidase; ALP, alkaline phosphatase; WBC, white blood cell count; VC, vitamin C; LYM, lymphocyte; CD, clusters of differentiation; CRP, C-reactive protein; IL-4, interleukin-4; TNF-α, tumor necrosis factor-α; NEUT, neutrophil count; INR, international normalized ratio; PCT,…
