# Supplementary material for: Efficacy and safety of glycyrrhizic acid preparation treating comorbid liver injury in COVID-19: A systematic review
Source: Front Pharmacol. 2022 Nov 3;13:1003697. doi: 10.3389/fphar.2022.1003697 (PMC9669476; doi:10.3389/fphar.2022.1003697)
Supplement: Supplementary file 2 [file Table3.XLSX]

## Sheet: Longitudinal
Waimin Zhou 2020
		Experimental group	Control group
Total efficiency		0.6154	0.4038
CRP (mg/L)	Before the treatment	5.40±2.08	5.42±2.11
	After the treatment	1.90±0.85*	3.26±1.63*
IL-4 (pg/mL)	Before the treatment	33.19±11.24	33.38±11.70
	After the treatment	21.35±8.90*	26.24±9.16*
TNF-α (pg/mL)	Before the treatment	12.07±3.18	12.16±2.42
	After the treatment	4.85±2.15*	7.97±3.36*
CD3+ (%)	Before the treatment	51.22±7.04	52.38±7.10
	After the treatment	66.30±8.83*	54.19±7.79
CD4+ (%)	Before the treatment	29.60±3.28	29.20±3.45
	After the treatment	39.42±4.72*	33.18±4.10*
CD8+ (%)	Before the treatment	21.17±3.20	21.20±3.34
	After the treatment	28.14±4.22*	23.39±3.88
CD4+/CD8+	Before the treatment	1.07 ±0.56	1.07 ±0.40
	After the treatment	1.62 ±0.43*	1.21±0.29*
The incidence of adverse reactions	incidence	15.38％(8/52）	28.85％(15/52)
	Details	4 cases of mild nausea and vomiting, 3 cases of diarrhea, and 1 case of abnormal liver function	3 cases of mild nausea and vomiting, 3 cases of diarrhea, 9 cases of abnormal liver function
*Compared to before the treatment in the same group, P<0.05
Xinlin Sun 2020
		Experimental group	Control group
ALT (U/L)	Before the treatment	33.5±24.5	36.8±21.9
	After the treatment	25.8±12.4*	47.8±29.7
AST (U/L)	Before the treatment	30.3±23.3	27.1±10.4
	After the treatment	22.5±10.4*	27.5±8.7
ALP (U/L)	Before the treatment	68.1±30.7	66.6±42.1
	After the treatment	61.7±19.3	66.5±24.4
GGT (U/L)	Before the treatment	43.8±37.0	66.1±75.7
	After the treatment	47.1±42.2	72.3±69.3
*The reduction after the treatment was compared with that of the control group, and P<0.05
Lu Li 2020
		Experimental group	Control group
ALT (U/L)	Before the treatment	69. 00	55. 00
	After the treatment	38. 00*	24. 00*
AST (U/L)	Before the treatment	44. 50	50. 00
	After the treatment	26. 00*	25. 00*
TBIL (μmol/L)	Before the treatment	10.59±6.57	12.53±4.98
	After the treatment	10.38±3.12	8.93±2.48*
INR	Before the treatment	1.14±0.11	1.10±0.07
	After the treatment	1.03±0.05*	1.04±0.07*
NEUT (×10^9/L)	Before the treatment	2.92	3
	After the treatment	3.54	3.21
ALB (g/L)	Before the treatment	34.63±4.60	34.06±5.31
	After the treatment	37.39±5.15*	35.47±4.27
LYM (×10^9/L)	Before the treatment	1.03	0.83
	After the treatment	3.54*	3.21*
WBC (×10^9/L)	Before the treatment	5. 48±2. 97	5. 59±2. 52
	After the treatment	5. 79±1. 67	5. 10±1. 45
CRP (mg/L)	Before the treatment	33. 90	25. 20
	After the treatment	1. 60*	2. 90*
*Compared to before the treatment in the same group, P<0.05
RM Tan 2022
	Experimental group	Control group
death or mechanical ventilation rate	0.022	0.122
Complication (acute liver injury) rate	0.13	0.243
Tao Wang 2020
		Experimental group	Control group
ALT (U/L)	Before the treatment	52.48±4.13	50.39±3.47
	After the treatment	40.31±4.38*	42.36±3.79*
AST (U/L)	Before the treatment	49.31±3.04	48.29±3.48
	After the treatment	18.12±2.65*	28.49±2.09*
TBIL (μmol/L)	Before the treatment	28.69±2.06	26.53±3.74
	After the treatment	13.59±2.71*	14.67±1.97*
ALP (U/L)	Before the treatment	229.32±4.31	218.59±4.45
	After the treatment	79.50±4.79*	83.42±4.03*
CRP (mg/L)	Before the treatment	48.69±3.56	45.32±4.31
	After the treatment	1.20±1.31*	1.72±0.45*
PCT (ng/ml)	Before the treatment	0.12±0.02	0.11±0.01
	After the treatment	0.01±0.001*	0.02±0.001*
WBC (×10^9/L)	Before the treatment	2.75±0.78	3.69±0.82
	After the treatment	7.34±1.34*	6.89±1.72*
LYM (×10^9/L)	Before the treatment	0.73±0.35	0.82±0.63
	After the treatment	2.01±0.56*	1.93±0.71*
time to disappearance of fever (day)		5.74±0.92	10.35±0.71
time to disappearance of cough (day)		9.17±1.04	13.66±1.52
time to disappearance of chest tightness (day)		8.36±1.32	12.61±0.93
days of hospitalization (day)		13.46±0.89	20.82±1.05
*Compared to before the treatment in the same group, P<0.05
Fei Liu 2021
	Before the treatment	After the treatment
ALT (U/L)	127.70±43.72	41.10±11.61*
AST (U/L)	45.46±14.45	22.83±4.18*
TBIL (μmol/L)	17.45±13.09	13.61±7.11
GGT (μmol/L)	77.25±45.10	41.76±38.43*
*Compared to before the treatment, P<0.05
Jiaxi Xi 2020
total efficiency	0.7826
	Before the treatment	After the treatment
albumin (g/L)	36.678±4.513	38.637±4.513*
CREA (μmol/L)	65.180±46.788	63.952±18.241
ALT (U/L)	21.980±13.177	34.911±31.830*
AST (U/L)	20.939±15.102	22.422±12.326
CRP (mg/L)	17.395±14.350	14.503±22.391
PCT (ng/mL)	0.132+0.284	0.095+1.32
IL-6 (pg/mL)	172.456±180.597	35.901±72.147*
WBC (×10^9/L)	7.754+3.368	6.933+7.473
NEUT (×10^9/L)	3.70±1.861	4.66±3.112
N%	61.326±15.111	56.496±14.442*
LYM (×10^9/L)	1.61±0.853	4.36±9.256*
ESR (mm/h)	45.391±27.615	36.313±26.822
*Compared to before the treatment, P<0.05
Ronghui He 2022
	case 1 (2020.01.29)	case 2 (2020.02.10)
breathe (times/min)	24	26
heart rate (times/min)	95	102
WBC (×10^9/L)	4.87	6.55
LTM (×10^9/L)	0.76	1.01
Calcitonin (ng/ml)	0.065	0.087
ESR (mm/h)	16	68
partial pressure of oxygen (mmHg) (0.133kPa/mmHg)	60	55
oxygen saturation	0.93	0.9
Oxygenation Index (mmHg)	146	134
days of hospitalization (day)	24	20
Specific value is not available. Besides, there are figures to support our results in the authors paper.
Liao 2020
Specific value is not available. Besides, there are figures to support our results in the authors paper.
Jiqing Liu 2020
case 1
日期	ALT (U/L)	AST (U/L)	TBIL (μmol/L)	CK (U/L)	CK-MB (U/L)
2020.02.03	78	64	10.5	94	179
2020.02.06	160	103	18	31	11
2020.02.09	101	49	12.4	50	23
2020.02.11	70	29	7	49	2
2020.02.13	77	42	10.7	21	7
case 2
2020.01.30	151	76	7.8	N/A	N/A
2020.02.01	155	72	22	24	15
2020.02.05	236	98	8	N/A	N/A
2020.02.07	225	51	11.4	48	22
2020.02.09	100	44	7.8	71	43
	Before the treatment（case 1/case 2）	After the treatment（case 1/case 2）
ALT (U/L)	78/151	77/100
AST (U/L)	64/76	42/44
TBIL (μmol/L)	10.5/7.8	10.7/7.8
CK (U/L)	94/NA	21/71
CK-MB (U/L)	179/NA	7/43
Abbreviations: ALT, alanine aminotransaminase; AST, aspartate aminotransferase; TBIL, total bilirubin; GGT, γ-glutamyl transpeptidase; ALP, alkaline phosphatase; WBC, white blood cell count; VC, vitamin C; LYM, lymphocyte; CD, clusters of differentiation; CRP, C-reactive protein; IL-4, interleukin-4; TNF-α, tumor necrosis factor-α; NEUT, neutrophil count; INR, international normalized ratio; PCT,…
