# Supplementary material for: Efficacy and safety of glycyrrhizic acid preparation treating comorbid liver injury in COVID-19: A systematic review
Source: Front Pharmacol. 2022 Nov 3;13:1003697. doi: 10.3389/fphar.2022.1003697 (PMC9669476; doi:10.3389/fphar.2022.1003697)
Supplement: Supplementary file 3 [file Table4.XLSX]

## Sheet: Horizontal
AST(U/L)
	Before the treatment						After the treatment
Study	Experimental group			Control group			Experimental group			Control group
	N	mean (median)	SD (IQR)	N	mean (median)	SD (IQR)	N	mean (median)	SD (IQR)	N	mean (median)	SD (IQR)
Xinlin Sun 2020	34	30.3	23.3	32	27.1	10.4	34	22.5	10.4	32	27.5	8.7
Lu Li 2020	24	44.5	(34.75,80.25)	21	50	(42.50,73.50)	24	26	(20.25,40.00)	21	25	(20.00,41.50)
Tao Wang 2020	18	49.31	3.04	12	48.29	3.48	18	18.12	2.65	12	28.49	2.09
	Before the treatment						After the treatment
	N		mean		SD		N		mean		SD
Fei Liu 2021	8		45.46		14.45		8		22.83		4.18
Jiaxi Xi 2020	46		20.939		15.102		46		22.422		12.326
Jiqing Liu 2020	2		70		N/A		2		43		N/A
ALT(U/L)
	Before the treatment						After the treatment
Study	Experimental group			Control group			Experimental group			Control group
	N	mean (median)	SD (IQR)	N	mean (median)	SD (IQR)	N	mean (median)	SD (IQR)	N	mean (median)	SD (IQR)
Xinlin Sun 2020	34	33.5	24.5	32	36.8	21.9	34	25.8	12.4	32	47.8	29.7
Lu Li 2020	24	69	(56.25,102.25)	21	55	(48.00,74.00)	24	38	(23.25,51.50)	21	24	(20.00,38.00)
Tao Wang 2020	18	52.48	4.13	12	50.39	3.47	18	40.31	4.38	12	42.36	3.79
	Before the treatment						After the treatment
	N		mean		SD		N		mean		SD
Fei Liu 2021	8		127.7		43.72		8		41.1		11.61
Jiaxi Xi 2020	46		21.98		13.177		46		34.911		31.83
Jiqing Liu 2020	2		114.5		N/A		2		88.5		N/A
ALP(U/L)
	Before the treatment						After the treatment
Study	Experimental group			Control group			Experimental group			Control group
	N	mean	SD	N	mean	SD	N	mean	SD	N	mean	SD
Xinlin Sun 2020	34	68.1	30.7	32	66.6	42.1	34	61.7	19.3	32	66.5	24.4
Tao Wang 2020	18	229.32	4.31	12	218.59	4.45	18	79.5	4.79	12	83.42	4.03
TBIL(μmol/L)
	Before the treatment						After the treatment
Study	Experimental group			Control group			Experimental group			Control group
	N	mean	SD	N	mean	SD	N	mean	SD	N	mean	SD
Lu Li 2020	24	10.59	6.57	21	12.53	4.98	24	10.38	3.12	21	8.93	2.48
Tao Wang 2020	18	28.69	2.06	12	26.53	3.74	18	13.59	2.71	12	14.67	1.97
	Before the treatment						After the treatment
	N		mean		SD		N		mean		SD
Fei Liu 2021	8		17.45		13.09		8		13.61		7.11
Jiqing Liu 2020	2		9.15		N/A		2		9.25		N/A
GGT(μmol/L)
	Before the treatment						After the treatment
Study	Experimental group			Control group			Experimental group			Control group
	N	mean	SD	N	mean	SD	N	mean	SD	N	mean	SD
Xinlin Sun 2020	34	43.8	37	32	66.1	75.7	34	47.1	42.2	32	72.3	69.3
	Before the treatment						After the treatment
	N		mean		SD		N		mean		SD
Fei Liu 2021	8		77.25		45.1		8		41.76		38.43
CRP (mg/L)
	Before the treatment						After the treatment
Study	Experimental group			Control group			Experimental group			Control group
	N	mean (median)	SD (IQR)	N	mean (median)	SD (IQR)	N	mean (median)	SD (IQR)	N	mean (median)	SD (IQR)
Waimin Zhou 2020	52	5.4	2.08	52	5.42	2.11	52	1.9	0.85	52	3.26	1.63
Lu Li 2020	24	33.9	(12.70,75.75)	21	25.2	(11.98,67.83)	24	1.6	(0.55,6.75)	21	2.9	(1.00,13.55)
Tao Wang 2020	18	48.69	3.56	12	45.32	4.31	18	1.2	1.31	12	1.72	0.45
	Before the treatment						After the treatment
	N		mean		SD		N		mean		SD
Jiaxi Xi 2020	46		17.395		14.35		46		14.503		22.391
LYM (×10^9/L)
	Before the treatment						After the treatment
Study	Experimental group			Control group			Experimental group			Control group
	N	mean (median)	SD (IQR)	N	mean (median)	SD (IQR)	N	mean (median)	SD (IQR)	N	mean (median)	SD (IQR)
Lu Li 2020	24	1.03	(0.70,1.25)	21	0.83	(0.72,1.28)	24	3.54	(2.79,4.36)	21	3.21	(2.76,3.86)
Tao Wang 2020	18	0.73	0.35	12	0.82	0.63	18	2.01	0.56	12	1.93	0.71
	Before the treatment						After the treatment
	N		mean		SD		N		mean		SD
Jiaxi Xi 2020	46		1.61		0.853		46		4.36		9.256
Ronghui He 2022	2		0.89		N/A		2		N/A		N/A
CD4+ (%)
	Before the treatment						After the treatment
Study	Experimental group			Control group			Experimental group			Control group
	N	mean	SD	N	mean	SD	N	mean	SD	N	mean	SD
Waimin Zhou 2020	52	29.6	3.28	52	29.2	3.45	52	39.42	4.72	52	33.18	4.1
CD8+ (%)
	Before the treatment						After the treatment
Study	Experimental group			Control group			Experimental group			Control group
	N	mean	SD	N	mean	SD	N	mean	SD	N	mean	SD
Waimin Zhou 2020	52	21.17	3.2	52	21.2	3.34	52	28.14	4.22	52	23.39	3.88
WBC (×10^9/L)
	Before the treatment						After the treatment
Study	Experimental group			Control group			Experimental group			Control group
	N	mean	SD	N	mean	SD	N	mean	SD	N	mean	SD
Lu Li 2020	24	5.48	2.97	21	5.59	2.52	24	5.79	1.67	21	5.1	1.45
Tao Wang 2020	18	2.75	0.78	12	3.69	0.82	18	7.34	1.34	12	6.89	1.72
	Before the treatment						After the treatment
	N		mean		SD		N		mean		SD
Jiaxi Xi 2020	46		7.754		3.368		46		6.933		3.473
time to symptom disappearance (day)
	fever						cough						chest tightness
Study	Experimental group			Control group			Experimental group			Control group			Experimental group			Control group
	N	mean	SD	N	mean	SD	N	mean	SD	N	mean	SD	N	mean	SD	N	mean	SD
Tao Wang 2020	18	5.74	0.92	12	10.35	0.71	18	9.17	1.04	12	13.66	1.52	18	8.36	1.32	12	12.61	0.93
days of hospitalization
Study	Experimental group			Control group
	N	mean (median)	SD (IQR)	N	mean (median)	SD (IQR)
RM Tan 2022	46	24	(16, 36)	115	25	(14, 34)
Tao Wang 2020	18	13.46	0.89	12	20.82	1.05
	N		mean		SD
Ronghui He 2022	2		22d		N/A
the incidence of adverse reactions
Study	Experimental group		Control group
	Responders	Sample Size	Responders	Sample Size
Waimin Zhou 2020	8	52	15	52
	Responders		Sample Size
Jiaxi Xi 2020	5		46
incidence of hepatic adverse reactions
Study	Experimental group		Control group
	Responders	Sample Size	Responders	Sample Size
Waimin Zhou 2020	1	52	9	52
RM Tan 2022	6	46	28	115
clinical efficacy
Study	Experimental group		Control group
	Responders	Sample Size	Responders	Sample Size
Waimin Zhou 2020	32	52	21	52
	Responders		Sample Size
Jiaxi Xi 2020	36		46
Abbreviations: ALT, alanine aminotransaminase; AST, aspartate aminotransferase; TBIL, total bilirubin; GGT, γ-glutamyl transpeptidase; ALP, alkaline phosphatase; WBC, white blood cell count; LYM, lymphocyte; CD, clusters of differentiation; CRP, C-reactive protein; IQR, interquartile range; SD, standard deviation;
