# Supplementary material for: Efficacy and safety of glycyrrhizic acid preparation treating comorbid liver injury in COVID-19: A systematic review
Source: Front Pharmacol. 2022 Nov 3;13:1003697. doi: 10.3389/fphar.2022.1003697 (PMC9669476; doi:10.3389/fphar.2022.1003697)
Supplement: Supplementary file 4 [file Table1.XLSX]

## Sheet: Sheet1
database	terms
WHO	(ti:(glycyrrhi*)) AND (ti:(COVID-19 OR Novel Coronavirus Pneumonia OR NCP OR 2019-nCoV OR SARS-CoV-2)) AND (ti:(effic* OR evaluation OR observation* OR trial OR study OR clinical OR random* OR controlled OR retrospective OR cohort OR prospective OR case))
CNKI	（主题=甘草酸 + 甘草酸单钾 + 甘草酸单铵 + 复方甘草酸苷 + 复方甘草酸单苷 + 甘草酸二胺 + 甘草酸二胺盐 + 甘草酸制剂 + 甘草酸二铵脂质体 + 异甘草酸镁）AND（主题=新冠 + 新型冠状病毒肺炎 + 新冠肺炎 + COVID-19 + SARS-CoV-2）AND（主题=临床研究 + 疗效 + 评价 + 随机对照 + 试验 + 回顾性分析 + 观察）
Wanfang	题名或关键词:(甘草酸 OR 甘草酸单钾 OR 甘草酸单铵 OR 复方甘草酸苷 OR 复方甘草酸单苷 OR 甘草酸二胺 OR 甘草酸二胺盐 OR 甘草酸制剂 OR 甘草酸二铵脂质体 OR 异甘草酸镁) and 题名或关键词:(新冠 OR 新型冠状病毒肺炎 OR 新冠肺炎 OR COVID-19 OR SARS-CoV-2) and 题名或关键词:(临床研究 OR 疗效 OR 评价 OR 随机对照 OR 试验 OR 回顾性分析 OR 观察)
CBM	("甘草酸"[常用字段:智能] OR "甘草酸单钾"[常用字段:智能] OR "甘草酸单铵"[常用字段:智能] OR "复方甘草酸苷"[常用字段:智能] OR "复方甘草酸单苷"[常用字段:智能] OR "甘草酸二胺"[常用字段:智能] OR "甘草酸二胺盐"[常用字段:智能] OR "甘草酸制剂"[常用字段:智能] OR "甘草酸二铵脂质体"[常用字段:智能] OR "异甘草酸镁"[常用字段:智能]) AND( "新冠"[常用字段:智能] OR "新型冠状病毒肺炎"[常用字段:智能] OR "新冠肺炎"[常用字段:智能] OR "COVID-19"[常用字段:智能] OR "SARS-CoV-2"[常用字段:智能]) AND( "临床研究"[常用字段:智能] OR "疗效"[常用字段:智能] OR "评价"[常用字段:智能] OR "随机对照"[常用字段:智能] OR "试验"[常用字…
VIP	题名或关键词=甘草酸 OR 甘草酸单钾 OR 甘草酸单铵 OR 复方甘草酸苷 OR 复方甘草酸单苷 OR 甘草酸二胺 OR 甘草酸二胺盐 OR 甘草酸制剂 OR 甘草酸二铵脂质体 OR 异甘草酸镁 AND 题名或关键词=新冠 OR 新型冠状病毒肺炎 OR 新冠肺炎 OR COVID-19 OR SARS-CoV-2 AND 题名或关键词=临床研究 OR 疗效 OR 评价 OR 随机对照 OR 试验 OR 回顾性分析 OR 观察
