# Supplementary material for: Efficacy and safety of glycyrrhizic acid preparation treating comorbid liver injury in COVID-19: A systematic review
Source: Front Pharmacol. 2022 Nov 3;13:1003697. doi: 10.3389/fphar.2022.1003697 (PMC9669476; doi:10.3389/fphar.2022.1003697)
Supplement: Supplementary file 5 [file Table5.XLSX]

## Sheet: Sheet1
For randomized controlled trials	Waimin Zhou 2020	Xinlin Sun 2020
Was true randomization used for assignment of participants to treatment groups?	Yes	Unclear
Was allocation to treatment groups concealed?	Unclear	Unclear
Were treatment groups similar at the baseline?	Yes	Yes
Were participants blind to treatment assignment?	Unclear	Unclear
Were those delivering treatment blind to treatment assignment?	Unclear	Unclear
Were outcomes assessors blind to treatment assignment?	Unclear	Unclear
Were treatment groups treated identically other than the intervention of interest?	Yes	Yes
Was follow up complete and if not, were differences between groups in terms of their follow up adequately described and analyzed?	Yes	Yes
Were participants analyzed in the groups to which they were randomized?	Yes	Yes
Were outcomes measured in the same way for treatment groups?	Yes	Yes
Were outcomes measured in a reliable way?	Yes	Yes
Was appropriate statistical analysis used?	Yes	Yes
Was the trial design appropriate, and any deviations from the standard RCT design (individual randomization, parallel groups) accounted for in the conduct and analysis of the trial?	Yes	Yes
Overall appraisal	Include	Include
Comments	Bias mainly comes from the uncertainty of allocation concealment and blinding	The method of randomization, allocation concealment and blinding are unclear
For cohort study	Lu Li 2020	RM Tan 2022	Tao Wang 2020	Liao 2020
Were the two groups similar and recruited from the same population?	Yes	Yes	Yes	Yes
Were the exposures measured similarly to assign people to both exposed and unexposed groups?	Yes	Yes	Yes	Yes
Was the exposure measured in a valid and reliable way?	Yes	Yes	Yes	Yes
Were confounding factors identified?	No	Unclear	No	No
Were strategies to deal with confounding factors stated?	No	Yes	No	No
Were the groups/participants free of the outcome at the start of the study (or at the moment of exposure)?	Yes	Yes	Yes	Yes
Were the outcomes measured in a valid and reliable way?	Yes	Yes	Yes	Yes
Was the follow up time reported and sufficient to be long enough for outcomes to occur?	Yes	Yes	Yes	Yes
Was follow up complete, and if not, were the reasons to loss to follow up described and explored?	Yes	Yes	Yes	Yes
Were strategies to address incomplete follow up utilized?	No	No	No	No
Was appropriate statistical analysis used?	Yes	Yes	Yes	Yes
Overall appraisal	Include	Include	Include	Include
Comments	No confounding factors identified	The article does not mention confounding factors, but the method of controlling for confounders is used, so the confounding factors are inferred to be identified	No confounding factors identified	No confounding factors identified
For case series	Fei Liu 2021	Jiaxi Xi 2020
Were there clear criteria for inclusion in the case series?	Yes	Yes
Was the condition measured in a standard, reliable way for all participants included in the case series?	Yes	Yes
Were valid methods used for identification of the condition for all participants included in the case series?	Yes	Yes
Did the case series have consecutive inclusion of participants?	Yes	Unclear
Did the case series have complete inclusion of participants?	Unclear	Unclear
Was there clear reporting of the demographics of the participants in the study?	Yes	Yes
Was there clear reporting of clinical information of the participants?	Yes	Yes
Were the outcomes or follow up results of cases clearly reported?	Yes	Yes
Was there clear reporting of the presenting site(s)/clinic(s) demographic information?	Yes	Yes
Was statistical analysis appropriate?	Yes	Yes
Overall appraisal	Include	Include
Comments	Completeness of inclusion was uncertain	Completeness and continuity of inclusion was uncertain
For case reports	Jiqing Liu 2020	Ronghui He 2022
Were patient’s demographic characteristics clearly described?	Yes	Yes
Was the patient’s history clearly described and presented as a timeline?	No	No
Was the current clinical condition of the patient on presentation clearly described?	Yes	Yes
Were diagnostic tests or assessment methods and the results clearly described?	Yes	Yes
Was the intervention(s) or treatment procedure(s) clearly described?	Yes	Yes
Was the post-intervention clinical condition clearly described?	Yes	Yes
Were adverse events (harms) or unanticipated events identified and described?	No	Yes
Does the case report provide takeaway lessons?	Yes	Yes
Overall appraisal	Include	Include
Comments	patient‘s history was insufficient	patient‘s history was insufficient
